# Supplementary material for: Organic and Inorganic Amendments Shape Bacterial Indicator Communities That Can, In Turn, Promote Rice Yield
Source: Microorganisms. 2022 Feb 21;10(2):482. doi: 10.3390/microorganisms10020482 (PMC8880095; doi:10.3390/microorganisms10020482)
Supplement: Supplementary file 1 [file microorganisms-10-00482-s001.zip]

Archive with 1 entries (1 files):
- microorganisms-1556424-supplementary.pdf
